# Supplementary material for: IFI16 promotes the progression of clear cell renal cell carcinoma through the IL6/PI3K/AKT axis
Source: J Transl Med. 2024 Jun 3;22:533. doi: 10.1186/s12967-024-05354-w (PMC11149187; doi:10.1186/s12967-024-05354-w)
Supplement: Supplementary file 1 — Additional file 1. The gene lists of Venn diagram. [file 12967_2024_5354_MOESM1_ESM.txt]

Names	total	elements
GSE40435 GSE66272 GSE68417 GSE71963 GSE76351	19	ITGA5
		SLA
		THEMIS2
		C1QC
		MS4A6A
		DDIT4
		PYGL
		PIK3CG
		TOP2A
		MAP4K4
		AOAH
		SIGLEC9
		IFI16
		PLXND1
		DOCK2
		MB21D1
		HK2
		OLFML2B
		HCLS1
GSE66272 GSE68417 GSE71963 GSE76351	131	KCNMA1
		KCNK3
		ALDOC
		TNFRSF9
		PXDN
		CHST11
		FERMT3
		TM6SF1
		CASP1
		ARHGAP25
		EHD2
		ELF4
		CD93
		ITK
		PLPPR5
		FMNL1
		ARHGDIB
		ANXA2
		PARVG
		IDO1
		OGFRL1
		CCL18
		LRP1
		CDON
		MMP14
		EGFR
		STAB1
		GIMAP4
		ANKRD36
		TNFSF8
		GRIK3
		CXCL10
		VCAN
		ADAP2
		NCK1
		CD84
		C1QA
		GBP5
		KCNE4
		C1orf162
		ITGAL
		SEC24D
		FAS
		OSMR
		ARL4C
		FKBP10
		VIM
		HLA-DMB
		HAVCR1
		TLR3
		ITGAM
		CD163
		GPR65
		IFI44L
		PUS7
		CAV1
		MTCL1
		S100A10
		SAMD9
		AHNAK2
		CSF1R
		RASA3
		PLXDC1
		ADCY7
		LILRB2
		PIK3R5
		C3
		FYB
		RASSF5
		LGI4
		TCF4
		FN1
		DGKD
		COL5A2
		TRPA1
		CD2
		CCND1
		PRF1
		ADGRE2
		ABCA12
		NNMT
		RGS1
		PRDM1
		PTPRC
		CCDC102B
		ANGPTL4
		MS4A4A
		SELPLG
		CYBB
		CD70
		PCDH17
		COL4A1
		IL4R
		WIPF1
		COLGALT1
		FCER1G
		TLR2
		PLAUR
		MYADM
		FABP7
		ALOX5
		PLEK
		TRIM22
		TGM2
		PHKA2
		NRP2
		MNDA
		CDCA7L
		CTSS
		MYOF
		PPP1R3B
		TBXAS1
		SACS
		LOXL2
		GPR4
		SLC1A4
		ICAM1
		ETS1
		SLFN13
		APOBEC3C
		SERPINE1
		PDK1
		ANGPTL2
		PTGS1
		PMEPA1
		APBB1IP
		CXCL16
		TGFBI
		CYP2J2
		IL2RB
		PSMB9
GSE40435 GSE66272 GSE71963 GSE76351	21	LXN
		MCM5
		ANO4
		PRC1
		CD247
		PROCR
		ANOS1
		PKN1
		CDKN3
		CORO1C
		FSCN1
		WWC3
		GINS2
		DCLK1
		ANO1
		RAB31
		HLA-F
		SERPINH1
		FMNL3
		LGALS9
		LDLRAD3
GSE40435 GSE66272 GSE68417 GSE71963	4	KIAA1551
		CDCA2
		RNF149
		HSPG2
GSE40435 GSE68417 GSE71963 GSE76351	3	SAMD9L
		DYSF
		PARP14
GSE40435 GSE66272 GSE68417 GSE76351	50	PNCK
		ST8SIA4
		CD53
		XAF1
		ITGB2
		CDK18
		PDLIM1
		TREM2
		ATP2B4
		RHOJ
		SLFN11
		CDKN1A
		MLKL
		PREX1
		IFNAR2
		DIAPH2
		CD36
		PAG1
		DUSP1
		C1QB
		EGLN3
		CSPG4
		SERPINB9
		EVI2A
		VASH1
		CD99
		PGM2L1
		YWHAH
		MSR1
		SLC2A1
		PGF
		TLR7
		BMP1
		EMILIN2
		PRKCH
		ADM
		MCTP1
		MSC
		SLC2A3
		C3AR1
		SIPA1L2
		NPTX2
		HLA-DPA1
		LAMC1
		JAG2
		PLCB1
		DOCK10
		RNASET2
		BCAT1
		NUSAP1
GSE66272 GSE71963 GSE76351	95	NCF4
		GRK5
		GDPD5
		SLFN12
		HDAC7
		SAMSN1
		BTK
		MILR1
		TMOD2
		GNLY
		NFE2L3
		BIN2
		GAL3ST4
		HEY1
		CENPI
		KCNS3
		ACKR3
		MEF2C
		B3GNT5
		NMB
		NID1
		HCP5
		PTPN12
		ABCG1
		PLP2
		CTSW
		PCDHB11
		LPXN
		SLC43A3
		TRPV2
		COL6A2
		SERPINB9P1
		BUB1
		PRR11
		TMEM154
		EPHA3
		LSP1
		NFIX
		RRM2
		TNFRSF1B
		TNFRSF10B
		NFATC2
		WDR76
		CLEC12A
		APOBEC3G
		SPARC
		TNFSF9
		MFNG
		CALHM2
		CENPF
		CCDC88A
		SP140L
		B4GALNT1
		TSPAN13
		GIMAP1
		LAMP3
		IKZF3
		AFAP1L1
		COL23A1
		GNG2
		GXYLT2
		SLC7A11
		CARD16
		FGD2
		PPP1R13L
		CD74
		EBF2
		CELF2
		TP53I11
		PALD1
		GRAP
		FAM101B
		PYCARD
		RASSF3
		DPYSL2
		ARHGAP30
		COL21A1
		SMC4
		CPNE2
		EMP1
		KSR1
		P2RY1
		MARVELD1
		PML
		ASPM
		TLE1
		EPB41L2
		CYGB
		TNFSF13B
		SASH3
		SH2B3
		RSAD2
		PKM
		MYO1G
		C18orf54
GSE66272 GSE68417 GSE71963	29	SLCO2B1
		SEL1L3
		DNAH11
		MDM2
		FUT11
		C3orf58
		CD200R1
		TYMP
		MALT1
		ATP11A
		PTHLH
		PLAGL1
		ABCC3
		SLAMF8
		IL20RB
		BARX2
		KCNE3
		KDELC1
		NEK6
		VSIG1
		MCTP2
		DOC2A
		LILRB3
		CCL20
		LIPA
		ARRDC3
		ERO1A
		NMI
		P4HB
GSE40435 GSE66272 GSE71963	33	VKORC1
		SLC37A1
		CDC45
		ADORA2B
		ZNF532
		CD40
		RIPK2
		BTBD16
		OASL
		P4HA2
		GAS7
		SLC38A1
		HLA-B
		CANX
		IL7
		CDCA8
		APOBR
		EOMES
		LIX1L
		MTFP1
		METTL26
		DLGAP5
		SSPN
		TRADD
		PGK1
		LPGAT1
		GMIP
		MFSD10
		CSNK1A1
		ANXA5
		POLE2
		DLX5
		C4orf47
GSE68417 GSE71963 GSE76351	9	HRH2
		ARHGAP26
		HECW2
		HIST1H2BM
		MMRN1
		SORCS3
		CARD11
		IRAK3
		SLC16A3
GSE40435 GSE71963 GSE76351	3	CD276
		KIAA0922
		ARRB2
GSE40435 GSE68417 GSE71963	1	RLF
GSE66272 GSE68417 GSE76351	235	EDN1
		PFKP
		CXCR4
		TMSB10
		AQP9
		LHFPL2
		PTPN22
		COL1A1
		CST7
		PGBD5
		FCGR1CP///FCGR1B///FCGR1A
		CHST15
		GNB4
		PCSK6
		AHR
		IRX3
		TNFAIP6
		KLHL6
		ADCY3
		PREX2
		CD8A
		CA9
		FAM49A
		TYMS
		ZFAS1
		VEGFA
		AREG
		MYC
		TNFAIP3
		GBP4
		HLA-DQA1
		PRELID2
		FPR1
		FCGR2A
		EMB
		AXL
		PCDHB14
		POU5F1P4///POU5F1P3///POU5F1B///POU5F1
		PNMA2
		SH3PXD2B
		APOLD1
		CPA3
		NRG3
		ELMO1
		ITGAX
		IL10RA
		SLC1A3
		CLEC2D
		QRFPR
		CLEC5A
		GJC1
		MPEG1
		HILPDA
		STAMBPL1
		CENPK
		CPE
		IGSF6
		PDCD1LG2
		IGFBP3
		TREM1
		FCGR3B///FCGR3A
		LY96
		APOC1
		IL2RG
		ESM1
		HSPB8
		CD4
		PTPRE
		FCGR2B
		RAC2
		EZH2
		BTN3A2
		SLC15A4
		NCF2
		HMCN1
		RNF145
		LY86
		TAP1
		TAPBP
		LRRC25
		TRAT1
		CD27
		SCD
		SEZ6L2
		GBP2
		MCAM
		C10orf10
		SCARB1
		SPAG4
		RAP2B
		GIMAP2
		CD37
		EDIL3
		SEMA5B
		LYN
		MYO3A
		GPR183
		LILRB1
		GPR34
		CORO1A
		GPSM3
		NR5A2
		CCL28
		CD48
		RHBDF2
		BAZ1A
		CD3G
		CXorf36
		IL7R
		CD96
		DDX60L
		MYO1F
		SLFN5
		STC2
		EVA1C
		CDH4
		ITPR3
		BIRC3
		KCNJ2
		TPX2
		CSF3R
		ANLN
		DDB2
		LAIR1
		BTN3A1
		PLIN2
		GMFG
		ZNF395
		CD300A
		PSORS1C3
		HCK
		MAP3K7CL
		PIEZO2
		ASAP1
		PDGFD
		TUBA1A
		DGCR5
		ENO2
		SLC17A4
		EDA2R
		RCN1
		TGFB1
		DOCK4
		TIMP1
		PLOD2
		CD86
		DLL4
		CYTH4
		CD14
		MYBL1
		COL4A2
		C1S
		FLT1
		ERAP2
		POSTN
		JAML
		FAM57A
		CLEC7A
		HLA-DPB1
		TMEM91
		EVI2B
		NCKAP1L
		CYTIP
		HIST1H2BK
		FABP6
		LCP2
		MKI67
		CCL5
		ENTPD1
		LOX
		LYZ
		LCP1
		PMP22
		P2RX7
		BHLHE41
		LPCAT1
		SLC6A3
		MPZL2
		ANXA1
		PRKCDBP
		NETO2
		FPR3
		NRP1
		CDH13
		RNASE6
		GJA1
		FGF11
		TMEM45A
		LGALS1
		YEATS2
		ABCA1
		CLEC2B
		HLA-DQB1
		GZMK
		NKG7
		NDUFA4L2
		OAS3
		ADGRL4
		GAS2L3
		SCGN
		STX11
		ZC3HAV1L
		VWF
		TPM1
		VSIG4
		DIRAS2
		RND3
		CD3D
		ANGPT2
		IKBIP
		PLK2
		LRRK1
		RASSF2
		CD52
		CALCRL
		CXCL9
		TCIRG1
		ZEB2
		INPP5D
		DTL
		ACTG2
		LAPTM5
		CCND2
		CSF2RA
		PPP1R3C
		IRF8
		LAMA4
		CD69
		GGTA1P
		GIT2
		FLNA
		CP
		VAV1
		IFI44
		MMP9
GSE40435 GSE66272 GSE76351	31	MYO9B
		UBE2L6
		FLI1
		STK10
		CCNB2
		AFF3
		CD300C
		FAR2
		CLEC4A
		PPP1R18
		ARRDC2
		PLEKHO1
		HLA-DRA
		EDNRA
		HVCN1
		MIS18BP1
		ITPRIPL2
		C3orf70
		NRROS
		EMP3
		ARPC1B
		GPX8
		ELK3
		GIMAP8
		COL15A1
		ASF1B
		RGCC
		DENND5A
		TMEM173
		YBX3
		CLIC2
GSE40435 GSE66272 GSE68417	8	TRAF3IP2
		SLC39A14
		NOL3
		LDHA
		FGD6
		ENPP3
		SPRED1
		TYROBP
GSE40435 GSE68417 GSE76351	4	ARHGAP15
		STAT4
		SPARCL1
		IL1RAP
GSE66272 GSE71963	219	C10orf25
		AEN
		WISP2
		CCNB1
		HLA-DRB4
		CXCL13
		CCDC34
		RUNX3
		PRKCB
		HIGD1B
		RELT
		CD160
		WHSC1
		NME8
		HLA-J
		MAD2L1
		IDS
		C1orf112
		CENPL
		NUP85
		NCF1
		TRAIP
		NDC80
		E2F7
		CRLF3
		UCP2
		PCED1B
		TRMT1
		CLASP1
		CHML
		GPR161
		CDT1
		TGFBRAP1
		DEGS1
		SP140
		TAZ
		IER5
		ESYT2
		RGS12
		B3GNTL1
		ZNF668
		MARCO
		CXCR6
		HLA-DOB
		GEMIN5
		TRIM5
		SHMT2
		LOC81691
		NLRC3
		RDM1
		LOC154761
		ANKRD37
		KIF26B
		ZNF485
		RAB42
		RECQL
		NDST1
		SH2D1A
		GINS3
		ARL11
		CHEK1
		ARFGEF3
		APOL4
		STMN3
		RNASE2
		NUPR1
		NR2E1
		TIGIT
		EGLN1
		GRK2
		CDC20
		SCGB3A1
		PLK4
		RFC4
		RAB7B
		POLQ
		SKA1
		ISG15
		SKA3
		LMAN2
		FAM105A
		DNASE2
		LOC105371352
		ULBP2
		KLRC3
		ABCA17P
		FBL
		LOXL3
		CRACR2A
		NFKBIE
		MFSD13A
		VOPP1
		EXOC3L1
		DSN1
		CTSZ
		STX16
		TRIM59
		SIGLEC7
		SGO2
		CDKN2A
		MPG
		SYTL3
		CENPM
		SLC25A43
		PRR3
		CRTAM
		NUP155
		DDX11
		LOC643733
		ZMYND15
		HECTD2
		TNFRSF10A
		P4HA3
		RACGAP1
		TMEM92
		GPR19
		DLGAP4
		TMEM87B
		CARS
		GPR132
		SSRP1
		SLC16A1-AS1
		DDX39A
		FANCA
		TMEM79
		ITGB1
		RAB9B
		IL21R
		IL4I1
		B9D2
		NRTN
		BCL2A1
		SDS
		ME2
		FAM126A
		HN1L
		NARF
		PRIMA1
		CXCR3
		C1QTNF6
		GZMB
		CHST7
		RB1
		RAD51AP1
		ENO1
		P4HA1
		GAB3
		CPOX
		ADAM17
		INPP4A
		ATP8B3
		NLE1
		HTRA4
		SPC24
		E2F8
		ARHGAP11A
		DCK
		SQRDL
		SAMD3
		LOC100126784
		CSGALNACT2
		APOL6
		BTG1
		SFR1
		CREG2
		AICDA
		HAUS6
		HLA-DPB2
		RPL22L1
		FAM208B
		TUBA1B
		INF2
		ARL10
		SNRPD1
		KIF2C
		CAMLG
		WDFY4
		LAT2
		ASPHD1
		TRIM9
		DEF6
		PMCH
		RP2
		ALDOA
		CEP89
		COL13A1
		LTB4R
		CPA6
		RBCK1
		ARHGAP9
		LEPROTL1
		PLD4
		DOK3
		TBC1D10C
		TPK1
		TNFAIP8
		PRR7
		HOXA4
		BUB1B
		LILRB5
		HJURP
		MS4A7
		HAUS5
		HFE
		RAD51
		CD300LF
		JAK3
		CXCL5
		CHSY3
		KIF20A
		SOX11
		F12
		NUMA1
		LGALS8
		SNRNP27
		IL10RB-AS1
		NCAPG
		TIFA
		FCHO2
GSE71963 GSE76351	31	CDC25B
		PILRA
		ARID5A
		IL15RA
		ABI3
		PRKD2
		DCHS1
		PDE1B
		PIK3R6
		CYR61
		PLXNA3
		PEAK1
		GIMAP5
		ADAMTS5
		FBXO32
		KIF3C
		HIST1H2BF
		KCNN3
		RNASE1
		KCTD15
		LRRC8C
		LAMA5
		TBX15
		GRAMD1A
		MX2
		NXPH4
		ST3GAL2
		TNC
		HTR1F
		FSTL3
		HLA-DQB2
GSE68417 GSE71963	7	NDRG1
		TMEM133
		RUNX1
		NLGN1
		DLEU2
		TTYH3
		TLR6
GSE40435 GSE71963	113	ZHX3
		CADM4
		TMC4
		LOC389332
		RAPGEF6
		MAPK10
		JADE1
		PRSS22
		SLC51B
		THPO
		RAB11FIP4
		SAT2
		CLIC5
		ESRRB
		FSD1
		ATP5A1
		HACL1
		OLFM4
		TACSTD2
		FAM184A
		SMIM11A
		C21orf33
		MECOM
		CA8
		SOSTDC1
		GPC3
		OVOL1
		SUCLG2
		PHKB
		FOLR3
		DNASE1
		CAPN3
		SMARCC1
		MYO3B
		ZNF581
		MDH1
		DNASE1L3
		SCD5
		HOGA1
		TNK2
		PRR15L
		COX4I2
		CAMK2G
		IVD
		TOR1B
		RTN4
		PC
		GSTM3
		BPHL
		KIF13B
		UBA5
		PTH1R
		HSFX1
		CHCHD4
		FBLN5
		UGT3A2
		RAB40B
		QDPR
		APOC4
		SLC25A35
		PCK2
		WDR6
		PHF21B
		UBALD1
		WNK4
		TPD52L1
		FATE1
		KIF12
		PLCD1
		BLCAP
		SCN1B
		SLC25A20
		GLDC
		FKBP15
		CYB5R3
		NUP107
		RAC3
		MANBA
		NUP205
		AGXT
		LARP4
		CYP8B1
		GK
		DEFB1
		APOC3
		BTRC
		TSPAN8
		ACOX1
		EFHD1
		ARID5B
		MMAB
		FOXJ2
		KAZALD1
		HIGD1A
		PCK1
		TSPAN33
		TYRO3
		PRRC1
		ABHD17C
		SMYD2
		PDCD2
		EPHA1
		SMIM4
		PRLR
		AP3S1
		FTSJ1
		AAGAB
		SARDH
		CDK19
		GPT2
		KCNK5
		EAF2
		HDAC6
GSE66272 GSE76351	246	CD44
		ZEB1
		FGR
		MET
		ITGA3
		FOXM1
		GYPC
		NRARP
		FNDC1
		PTRF
		RGS4
		RCSD1
		RHOH
		DAPP1
		CENPU
		CMTM3
		IFI27
		TAGAP
		OLFML2A
		SFRP2
		ATP2B2
		LOC153684
		GLIPR2
		CLIP2
		PTP4A3
		RBP7
		FOLR2
		MAP3K6
		APOL1
		CDH11
		GIMAP6
		CCNA2
		IL10RB
		LAMA3
		ICAM2
		DUSP10
		MMP1
		ADAMTS12
		CACNA1C
		PPP1R15A
		TMEM255B
		ADGRE5
		SLC29A4
		MFGE8
		ALOX5AP
		CYSLTR1
		OAS2
		FBLN2
		CCNE2
		LILRA1
		MAP3K12
		HRH1
		SYT11
		MIR155///MIR155HG
		GNG11
		SLAMF7
		SDC3
		DGKA
		CRIP1
		FBLN7
		RAPGEF5
		ADCY2
		TPSB2///TPSAB1
		CAV2
		SEMA3F
		BCL6B
		KIAA1462
		ACTN1
		CX3CR1
		CASP4
		COL1A2
		PTPRCAP
		ID3
		NLRC4
		FHL3
		IRF1
		SH3RF3
		ACVRL1
		TAGLN2
		RASD2
		PLEKHG2
		THBD
		ARNTL2
		CD180
		FRMD6
		VEGFC
		TLR8
		LZTS1
		GPR176
		DUSP5P1
		SRGN
		GRAMD4
		QPCT
		JAZF1
		TNFRSF12A
		GAPT
		COL3A1
		RGS5
		PECAM1
		IFI6
		FAM198B
		CLEC14A
		FFAR4
		TUBB6
		SHISA9
		PRSS23
		CAMK1D
		RTP4
		TLR4
		IFNGR1
		ARHGEF6
		NOG
		SETD7
		RNF125
		COL6A3
		NOV
		ENC1
		TIMP2
		TDO2
		COL5A1
		CTHRC1
		UHRF1
		EOGT
		ARHGEF10
		CASP12
		CDH5
		STK17B
		ZAK
		DPYSL3
		HLX
		HAPLN1
		S100A9
		ADAM12
		PADI1
		SPN
		PCOLCE
		SHC1
		ARL4A
		PRR16
		SLC27A3
		CDC6
		AKNA
		ADAMTS2
		IL27RA
		PRRX1
		RRAD
		NAIP
		DSE
		SCN4B
		SNORA64///RPS2
		HPGDS
		PLEKHO2
		LST1
		BCL6
		RGS18
		LFNG
		IBSP
		FILIP1
		COL8A1
		P2RY14
		SERPINB8
		NXN
		HHEX
		PLCB4
		DKK3
		SPI1
		DOK1
		SRPX2
		CEP55
		GABRD
		EHD4
		ELOVL2
		F2R
		PMAIP1
		ESCO2
		GPR85
		PCDHB12
		TM4SF1
		TPM2
		DOK2
		PLVAP
		SEMA6B
		IFITM1
		KIAA0101
		CYBRD1
		IGK///IGKC
		CD3E
		KCNJ8
		HIST1H3D///HIST1H2AD
		HGF
		CFD
		SCARF1
		NPDC1
		C1R
		CD1D
		C6orf223
		BTNL9
		FAM129A
		CD33
		BASP1
		PLK1
		IKZF1
		BDNF
		LDLRAD4
		CXCL11
		CCR2
		CNRIP1
		SMOX
		BEST1
		GNA15
		TES
		FBN1
		ZG16B
		ADA
		S100A11
		P2RY13
		ARHGAP31
		CBFB
		MARCKS
		LAYN
		FAP
		TPM4
		ATAD2
		DNMT1
		NLRC5
		GZMA
		IL3RA
		CALU
		SAP30
		MDK
		THBS2
		SIGLEC10
		DKK1
		CD5
		APCDD1
		MAP1B
		FAM124B
		LY6E
		PDLIM3
		PCDHB18P
		MICALL2
		BCL11A
		PLAC8
		CEBPB
		ADAM15
		CSF2RB
GSE66272 GSE68417	82	FSTL1
		C5AR1
		PGGHG
		SLC9A9
		FHL1
		OAS1
		HLA-DOA
		BICD1
		SIGLEC1
		ACLY
		SOCS3
		BRCA2
		SAMHD1
		CXCL2
		FXYD5
		LNPK
		SEC61G
		SPATA18
		SLC15A3
		RIMKLA
		GPNMB
		FAM102B
		STC1
		APAF1
		ATM
		CDH6
		SLC4A7
		PELI1
		IL6
		PSTPIP2
		INSIG2
		SLC16A6
		FANCI
		BTN3A3
		SLC41A2
		GLIPR1
		CMC4///MTCP1
		PPFIA4
		JUN
		MCUB
		HHLA2
		KIF2A
		SERTAD2
		P2RY8
		C5orf46
		NEFL
		EPSTI1
		GAL3ST1
		PARP8
		NAMPT
		ADAM28
		SIRPA
		PLA2G7
		IL32
		KLRC4-KLRK1///KLRK1
		ABCC1
		IL1B
		PFKFB4
		GRIA4
		CIB4
		VNN2
		SLC16A1
		TEX15
		GUCY1A3
		ADAMDEC1
		LILRB4
		DTX3L
		PLXNC1
		GUCY1B3
		MUC12
		SIRPB1
		DDX60
		GM2A
		HSF4
		PYHIN1
		SEMA6A
		ITGA4
		CD80
		TGFA
		VCAM1
		LPAR6
		ANXA4
GSE40435 GSE66272	73	CMPK2
		AP1S2
		LILRA6
		PAQR4
		S100Z
		TMEM248
		IRF7
		TRPC1
		CHPF2
		SH3GL1
		TAP2
		PSMD10
		MCM2
		CALD1
		SKIL
		ODF3B
		IL12RB1
		DDOST
		SNX10
		FCGR1B
		EXOSC9
		ARPC5
		HSPA6
		ANXA2R
		WAS
		CDCA7
		ACSL5
		HSD3B7
		BST2
		CKLF
		HTATIP2
		TMCC1
		DPEP2
		MCM6
		NUP62
		ARHGAP22
		PAK2
		DARS
		KNTC1
		FABP5
		ASUN
		ARL6IP6
		TOR1AIP1
		LINC00887
		IL13RA1
		CLIC1
		PTTG1
		MAPK1
		TACC3
		GBP1
		ADORA3
		CNOT8
		CLDN1
		NOD2
		NLRP3
		HLA-E
		FKBP14
		BNIP2
		LILRA2
		KIF20B
		CLDND1
		UTP14A
		MED30
		ICK
		PGM2
		PRIM1
		CDCA3
		LPAR5
		STK4
		RNASEH2A
		S1PR5
		HES4
		BAX
GSE68417 GSE76351	62	LOC388022
		GPR174
		GABRE
		MALL
		SLC11A1
		MIR21
		SLAMF6
		GPR21
		SLC6A1
		SPRY1
		SCIMP
		APLN
		PCDHB9
		SULF1
		MS4A14///MS4A7
		UNC5B
		LGALS9C///LGALS9B///LGALS9
		FABP5P3///FABP5
		ANO2
		ADAMTS4
		NT5DC3
		UBD
		HLA-DQA2///HLA-DQA1
		S100A8
		PDIA5
		INHBB///INHBB
		FAM106CP///FAM106A
		HLA-DRB1///HLA-DQB1
		SNORD13P2
		MIR4435-2HG///LINC00152
		PCDHB10
		EFNB2
		TMEM2
		ANKRD36B
		FCGR2C///FCGR2B
		SNORA61///SNHG12
		CEP170
		RNF217
		ZFP36
		FYN
		RASAL3
		CD200
		WEE1
		SNHG12///SNORA16A///SNORA61///SNORA44///SNHG12
		SLC37A2
		PDGFA
		SNORA9///SNHG15
		FAM111B
		SLC5A4
		SLFN12L
		PLCB2
		HIST1H3I
		JAG1
		FAM153C///FAM153A///FAM153B
		STEAP4
		FER1L4
		CREB5
		CHST9
		DENND3
		LOC646938///TBC1D2B
		PTCHD4
		TLL1
GSE40435 GSE76351	10	TNFRSF1A
		TRIM16
		POPDC2
		FAM65B
		S1PR1
		FJX1
		CD248
		ZYX
		GUCY1A2
		AAED1
GSE40435 GSE68417	1	C2
GSE71963	1765	PKNOX2
		RALYL
		ERCC5
		BTG2
		CD99P1
		ATP5F1
		CLK4
		IRAK1
		ZNF646
		NTRK1
		MSL1
		UQCR11
		LINC00864
		EPB41L4B
		NTSR1
		SLC2A5
		REEP6
		DIRAS1
		SEMA4D
		SLC15A2
		MMS22L
		SFTA2
		PROSC
		KNDC1
		ARL17B///ARL17A
		LY6K
		PTCD3
		C20orf27
		RPS6KA5
		POTED
		NMNAT1
		DIP2A
		DHRS11
		ACTR8
		NOXO1
		POU3F1
		ACSM3
		ANXA3
		TRPM6
		UGT2B7
		MT1JP
		RNF32
		PDCD5
		SLC8A1
		TRAF5
		ARHGEF26-AS1
		ANO5
		LTBP4
		BORCS7
		VWA5A
		ZDHHC6
		ALX1
		PKDREJ
		SSU72
		CFAP157
		ROR2
		ING5
		ALG2
		DUS3L
		FAM182B
		RFX3
		TONSL
		CAMTA1
		TMEM156
		FAM198A
		KIAA1324
		SNX19
		SEC14L1
		EMILIN1
		BIRC7
		LOC101926913
		FUS
		CRHBP
		ALAD
		POLR2J
		UQCRC1
		POLG
		ARL16
		DDX49
		ADAM20P1
		GRIK2
		UNC13B
		PPBP
		MYO5C
		SETMAR
		CGA
		CDC14C
		UBAC2-AS1
		CIITA
		ZNF70
		HGH1
		RP9
		KRT222
		TARID
		PCCB
		LZTFL1
		CCR3
		ANKLE2
		PBLD
		RGS14
		PTGER1
		IL18BP
		LOC105274304
		TRMT6
		PSMD5
		HK3
		PXN-AS1
		FAM225B
		KCNA4
		COQ10B
		ACAD11
		OPA3
		MT1G
		MOB1B
		CDIPT-AS1
		PARG
		OR2B2
		GALR2
		PPM1H
		ACOT2
		GGN
		KCNK10
		TSTD3
		AKIRIN1
		VRK2
		CARD9
		CELSR3
		FGD5-AS1
		HOXB8
		TTC3
		IL23A
		TCF21
		C5
		TRIM45
		HCRTR1
		ARHGEF26
		PAWR
		RER1
		COQ10A
		TANC2
		TFE3
		DCT
		SYDE2
		SHH
		SVOPL
		DCAF11
		ZNF414
		CH17-340M24.3
		MIR17HG
		FAM131C
		CASC10
		GPS1
		ZDHHC22
		RPS29
		SLC29A3
		LAMTOR5
		SQLE
		OPN3
		PLRG1
		ZNF614
		C6orf52
		CLK3
		IGFBP2
		SC5D
		SLC9A2
		ZSCAN12
		TAC1
		PARD6A
		NUB1
		WIF1
		DVL1
		NOL4L
		ECHDC3
		LOC100130476
		ZNF542P
		ZFHX2
		LOC100506990
		SRRD
		SOCS4
		XRCC1
		CSRNP1
		SETBP1
		LIPT1
		GOLGA6L9
		MAN2C1
		ARSA
		PHYH
		DNASE1L1
		NELL2
		CGRRF1
		ALPK1
		SPNS1
		IL1RAPL1
		WDPCP
		SLC23A3
		SLC14A2
		COCH
		RAVER1
		LSMEM2
		SLC25A39
		GPD1L
		KIF9-AS1
		PSRC1
		FOXO1
		LOC105374952
		C9orf135
		GPM6A
		SMIM1
		CCDC28A
		SPATA16
		AMPD3
		PGAM1P4
		ST6GALNAC3
		RERGL
		MKKS
		CCZ1B
		TRIM6
		XKR3
		TP53I3
		GPBP1
		MRO
		PES1
		C11orf57
		WFS1
		SLCO1C1
		PLXNA4
		NDUFB3
		FBRS
		SYN2
		GRAMD1C
		KIAA1429
		MAGEF1
		AK1
		TBC1D24
		AAAS
		MCF2L-AS1
		C4B
		PAQR7
		TMCO6
		CCDC94
		HCG23
		PLBD2
		LMO7
		ABHD5
		EXOC4
		GSC
		SPRR2C
		SLC35F5
		RINT1
		PNPLA3
		KIAA0408
		OGN
		NUPR2
		FAM153B
		SLC31A1
		MT1E
		CNTD1
		COMMD1
		SCAMP4
		MYO9A
		SH3BP2
		SH3TC2
		IL10
		CEP290
		RNF167
		CNPY3
		RTN2
		PRPH2
		POLR1B
		ITGAD
		OCLN
		ATP13A2
		SH3YL1
		THSD7A
		CLDN3
		GALNT6
		MAP3K15
		FBXO9
		TNPO1
		OR5L2
		SOD1
		RAB6A
		BCR
		DRICH1
		NUDT8
		ADAMTS8
		FAM225A
		TRAK2
		GLT8D1
		STAG1
		NECTIN4
		ABCF1
		MCOLN3
		FAHD2A
		MIR99AHG
		EML4
		ZBED9
		ATP6V0C
		HIST1H2BI
		RPL28
		C2orf72
		HM13
		GABRP
		PVALB
		FOXI1
		CKMT1A
		THBS1
		TMEM52B
		TAL1
		ACSL1
		HCFC2
		SNAPC5
		ZNF433
		TBX3
		C15orf39
		SLC3A2
		RAD50
		TRIOBP
		SYNE1
		CMTM4
		TSPYL1
		RASGRP3
		SEMG2
		MED21
		ZNF585A
		WISP1
		RAB22A
		ZNF160
		HDAC11
		PTPN6
		BAHD1
		RHOQ
		LIN9
		GNG7
		LOC728613
		MSMO1
		SYNJ2BP
		E2F2
		TSPEAR
		COL4A6
		LCE3A
		NADK
		MED31
		STK32B
		CAPSL
		TYR
		SLC7A7
		GDPD2
		SYDE1
		UBE2A
		ADAM8
		C1orf53
		MT1F
		RAB40C
		ZCCHC2
		FAM124A
		CLIP3
		ACAP2
		PRDM5
		PPP4R2
		UBE2E2
		CASKIN2
		SIGLEC5
		CSNK1G2-AS1
		RTBDN
		LOC284242
		C2orf15
		KCTD8
		KIZ
		MPHOSPH9
		UNC5D
		GSTZ1
		FAT1
		MGAT3
		SIM2
		LOC285074
		PTPMT1
		TRMU///GTSE1
		DOK5
		ZMIZ2
		SLC46A3
		LOC100128988
		STAG3L2
		FAM178B
		AKAP8
		TMIE
		CDH19
		CCDC42
		RNMT
		MTCP1
		ATRNL1
		ASB5
		MIA3
		LOC643406
		PPP1R21
		TMEM135
		HARS2
		TOMM40
		TRIM46
		LOC102546299
		ST6GAL1
		HMGN3-AS1
		MUC3
		CNNM3
		TLK2
		MED14OS
		ARHGAP24
		C6orf226
		ABHD14A
		AMPD2
		SLC13A3
		NBPF14
		FBXO6
		KCTD3
		LONRF1
		KCNMB4
		FLJ30901
		DOCK7
		TPR
		AATBC
		BPI
		KCNJ16
		MT2A
		C9orf3
		DEPDC4
		FAM13B
		SFXN5
		HNRNPU
		ATXN2L
		SLC4A4
		TRBV20OR9-2
		KAZN
		ADAMTSL1
		NEMP1
		AAK1
		RMND1
		HSBP1
		RBAK
		HEPACAM
		GGT5
		GULP1
		NR1D1
		PCDHGA3
		RCN2
		UQCRH
		CH25H
		NCLN
		SAT1
		ZNF251
		ABLIM1
		VEGFB
		UGT2B28
		AGR2
		PNP
		SAFB
		ASTL
		CHRNA7
		HECW1
		ANKZF1
		TRMT2A
		ZNF304
		MFSD3
		MYB
		CASS4
		PTGER3
		GPHN
		HECA
		COX5A
		POLR2L
		SH2D6
		LAMA2
		RIDA
		ZDHHC2
		SPATA31C2
		NBEAL1
		FAM109A
		ENPP4
		USF2
		NAXE
[truncated: 3,150 more rows]
