# Supplementary material for: IFI16 promotes the progression of clear cell renal cell carcinoma through the IL6/PI3K/AKT axis
Source: J Transl Med. 2024 Jun 3;22:533. doi: 10.1186/s12967-024-05354-w (PMC11149187; doi:10.1186/s12967-024-05354-w)
Supplement: Supplementary file 3 — Additional file 3. The RNA-seq, showing the OE VS NC genes significantly differential expression. [file 12967_2024_5354_MOESM3_ESM.xlsx]

## Sheet: Sheet1
gene_id	gene_name	fc	log2(fc)	pval	qval	regulation	significant
ENSG00000157734	SNX22	0.0839973	-3.57351	2.85075e-30	9.70283e-26	down	yes
ENSG00000056558	TRAF1	2.75257	1.46078	2.81814e-15	4.79592e-11	up	yes
ENSG00000120738	EGR1	2.51521	1.33068	2.40294e-13	2.72621e-09	up	yes
ENSG00000091409	ITGA6	2.18708	1.12901	1.00237e-12	7.01309e-09	up	yes
ENSG00000137731	FXYD2	0.327677	-1.60965	1.05902e-12	7.01309e-09	down	yes
ENSG00000259040	BLOC1S5-TXNDC5	5.15922e-06	-17.5644	1.2363e-12	7.01309e-09	down	yes
ENSG00000128510	CPA4	3.39792	1.76465	2.76761e-11	1.34569e-07	up	yes
ENSG00000270181	BIVM-ERCC5	5.67269e-05	-14.1056	5.34566e-11	2.27431e-07	down	yes
ENSG00000170345	FOS	2.65956	1.41119	6.23669e-11	2.35858e-07	up	yes
ENSG00000162654	GBP4	2.80411	1.48754	1.4837e-10	5.04992e-07	up	yes
ENSG00000285238	ENSG00000285238	0.000149472	-12.7078	1.87811e-10	5.81123e-07	down	yes
ENSG00000107317	PTGDS	0.210702	-2.24673	2.37787e-10	6.74444e-07	down	yes
ENSG00000134321	RSAD2	3.13148	1.64685	6.71906e-10	1.72899e-06	up	yes
ENSG00000256206	ENSG00000256206	7208.75	12.8155	7.5138e-10	1.72899e-06	up	yes
ENSG00000197142	ACSL5	2.38954	1.25673	7.61982e-10	1.72899e-06	up	yes
ENSG00000260836	ENSG00000260836	9.49854e-05	-13.3619	1.3583e-09	2.79014e-06	down	yes
ENSG00000166033	HTRA1	0.4839	-1.04722	1.39359e-09	2.79014e-06	down	yes
ENSG00000146674	IGFBP3	0.457719	-1.12747	3.61006e-09	6.82622e-06	down	yes
ENSG00000258588	TRIM6-TRIM34	0.000301823	-11.694	6.39888e-09	1.10132e-05	down	yes
ENSG00000173930	SLCO4C1	0.2349	-2.08988	6.47153e-09	1.10132e-05	down	yes
ENSG00000168685	IL7R	2.62594	1.39283	7.03725e-09	1.14057e-05	up	yes
ENSG00000271503	CCL5	2.74534	1.45698	1.02958e-08	1.59286e-05	up	yes
ENSG00000269711	ENSG00000269711	8.92381e-05	-13.452	1.08628e-08	1.60751e-05	down	yes
ENSG00000284776	ENSG00000284776	9.33737e-05	-13.3866	1.49614e-08	2.12177e-05	down	yes
ENSG00000256500	ENSG00000256500	5047.55	12.3014	1.68844e-08	2.29872e-05	up	yes
ENSG00000136244	IL6	2.55306	1.35223	3.4383e-08	4.501e-05	up	yes
ENSG00000118523	CCN2	3.1275	1.64501	3.9308e-08	4.95514e-05	up	yes
ENSG00000287725	ENSG00000287725	0.00106123	-9.88004	4.32105e-08	5.25254e-05	down	yes
ENSG00000013588	GPRC5A	2.00565	1.00407	4.76198e-08	5.48347e-05	up	yes
ENSG00000128567	PODXL	2.84623	1.50905	4.83324e-08	5.48347e-05	up	yes
ENSG00000178031	ADAMTSL1	2.81959	1.49548	5.56047e-08	6.10503e-05	up	yes
ENSG00000197471	SPN	3.6854	1.88182	5.78619e-08	6.15433e-05	up	yes
ENSG00000165023	DIRAS2	0.254911	-1.97194	8.07381e-08	8.32728e-05	down	yes
ENSG00000144583	MARCHF4	13.8963	3.79663	1.19657e-07	0.000116362	up	yes
ENSG00000269604	ENSG00000269604	1208.18	10.2386	1.36557e-07	0.000129107	up	yes
ENSG00000076356	PLXNA2	2.20166	1.13859	1.43e-07	0.000131545	up	yes
ENSG00000243004	ENSG00000243004	0.491258	-1.02545	1.77935e-07	0.000159374	down	yes
ENSG00000151012	SLC7A11	2.08649	1.06108	2.19827e-07	0.000187051	up	yes
ENSG00000135447	PPP1R1A	0.341106	-1.55171	2.76433e-07	0.00022948	down	yes
ENSG00000280987	MATR3	2.80655	1.4888	2.92039e-07	0.000235026	up	yes
ENSG00000166589	CDH16	0.360512	-1.47188	3.03829e-07	0.000235026	down	yes
ENSG00000196526	AFAP1	2.35146	1.23356	3.85359e-07	0.000291468	up	yes
ENSG00000175785	PRIMA1	0.183999	-2.44223	6.76617e-07	0.000500638	down	yes
ENSG00000185862	EVI2B	7.70047	2.94495	8.66845e-07	0.000627472	up	yes
ENSG00000189367	KIAA0408	0.341073	-1.55185	8.84906e-07	0.000627472	down	yes
ENSG00000123843	C4BPB	18.0798	4.1763	9.12466e-07	0.00063381	up	yes
ENSG00000134215	VAV3	0.423078	-1.241	1.13602e-06	0.000764038	down	yes
ENSG00000135114	OASL	2.61199	1.38515	1.14484e-06	0.000764038	up	yes
ENSG00000205755	CRLF2	2221.81	11.1175	1.2792e-06	0.000837284	up	yes
ENSG00000145423	SFRP2	0.140352	-2.83288	1.30507e-06	0.0008381	down	yes
ENSG00000171759	PAH	0.126876	-2.97851	1.50645e-06	0.000932246	down	yes
ENSG00000171889	MIR31HG	0.466677	-1.0995	2.0607e-06	0.00125246	down	yes
ENSG00000103145	HCFC1R1	0.431128	-1.21381	2.16095e-06	0.00129035	down	yes
ENSG00000104267	CA2	0.482242	-1.05217	2.42605e-06	0.00139954	down	yes
ENSG00000069431	ABCC9	4.94764	2.30674	3.75129e-06	0.00212798	up	yes
ENSG00000227706	ENSG00000227706	2.01106	1.00796	4.00294e-06	0.00223351	up	yes
ENSG00000136859	ANGPTL2	6.33146	2.66254	4.2147e-06	0.00231373	up	yes
ENSG00000050767	COL23A1	0.123974	-3.01189	5.0325e-06	0.00263517	down	yes
ENSG00000272442	ENSG00000272442	1012.34	9.98348	5.91293e-06	0.00300377	up	yes
ENSG00000242798	ENSG00000242798	0.000162658	-12.5859	6.44798e-06	0.0032274	down	yes
ENSG00000152128	TMEM163	0.485693	-1.04188	6.90826e-06	0.00333995	down	yes
ENSG00000259774	ENSG00000259774	0.000354213	-11.4631	6.91735e-06	0.00333995	down	yes
ENSG00000156453	PCDH1	2.29706	1.19979	6.96723e-06	0.00333995	up	yes
ENSG00000060566	CREB3L3	6.38915	2.67562	7.71054e-06	0.00357149	up	yes
ENSG00000249942	ENSG00000249942	0.000219334	-12.1546	7.76503e-06	0.00357149	down	yes
ENSG00000012779	ALOX5	0.373572	-1.42054	9.25639e-06	0.00420067	down	yes
ENSG00000276085	CCL3L1	2852.67	11.4781	9.44014e-06	0.00422769	up	yes
ENSG00000103227	LMF1	0.35274	-1.50332	9.80581e-06	0.00433442	down	yes
ENSG00000169067	ACTBL2	4.14888	2.05272	9.94604e-06	0.00434005	up	yes
ENSG00000154080	CHST9	0.44419	-1.17075	1.15495e-05	0.00491374	down	yes
ENSG00000088538	DOCK3	2.04027	1.02876	1.22389e-05	0.00514274	up	yes
ENSG00000172995	ARPP21	0.314925	-1.66692	1.31665e-05	0.00535777	down	yes
ENSG00000095203	EPB41L4B	2.24893	1.16924	1.41298e-05	0.00555568	up	yes
ENSG00000164530	PI16	1719.79	10.748	1.422e-05	0.00555568	up	yes
ENSG00000143502	SUSD4	0.43102	-1.21417	1.57173e-05	0.00589283	down	yes
ENSG00000242110	AMACR	0.448755	-1.156	1.57553e-05	0.00589283	down	yes
ENSG00000197646	PDCD1LG2	2.26959	1.18243	1.77022e-05	0.00654903	up	yes
ENSG00000171227	TMEM37	0.337071	-1.56888	1.86746e-05	0.0068345	down	yes
ENSG00000048052	HDAC9	2.01824	1.0131	1.9953e-05	0.00714864	up	yes
ENSG00000164929	BAALC	0.427827	-1.2249	2.11387e-05	0.00741729	down	yes
ENSG00000184156	KCNQ3	2.83345	1.50256	2.28605e-05	0.00785939	up	yes
ENSG00000015413	DPEP1	0.00082553	-10.2424	2.40013e-05	0.0080882	down	yes
ENSG00000116701	NCF2	5.61936	2.49041	2.71924e-05	0.00898564	up	yes
ENSG00000265118	ENSG00000265118	2318.01	11.1787	3.2609e-05	0.0103727	up	yes
ENSG00000197616	MYH6	0.0119393	-6.38814	4.00962e-05	0.0124065	down	yes
ENSG00000183444	OR7E38P	3.3762	1.7554	4.06015e-05	0.0124497	up	yes
ENSG00000147573	TRIM55	2.1506	1.10474	4.34938e-05	0.0132175	up	yes
ENSG00000232325	ENSG00000232325	0.000335107	-11.5431	5.23504e-05	0.0148483	down	yes
ENSG00000099812	MISP	5.53705	2.46912	5.45368e-05	0.0153406	up	yes
ENSG00000232759	STEAP1B-AS1	2.46011	1.29872	5.75462e-05	0.0160545	up	yes
ENSG00000227471	AKR1B15	0.271963	-1.87852	7.05528e-05	0.0190582	down	yes
ENSG00000168309	FAM107A	2.69125	1.42828	7.9676e-05	0.0208604	up	yes
ENSG00000115461	IGFBP5	0.458897	-1.12376	8.55488e-05	0.022227	down	yes
ENSG00000277632	CCL3	1971.51	10.9451	9.62973e-05	0.0245655	up	yes
ENSG00000109943	CRTAM	0.00104754	-9.89878	9.67148e-05	0.0245655	down	yes
ENSG00000175084	DES	4.52035	2.17643	9.75689e-05	0.0245989	up	yes
ENSG00000258602	LINC01629	3.22224	1.68806	0.000103036	0.025598	up	yes
ENSG00000102854	MSLN	936.704	9.87145	0.000109776	0.0270749	up	yes
ENSG00000214940	NPIPA8	3.42933	1.77793	0.000117149	0.0284806	up	yes
ENSG00000275216	ENSG00000275216	3.87083	1.95264	0.000130025	0.0305208	up	yes
ENSG00000269113	TRABD2B	0.466604	-1.09973	0.000158234	0.0359043	down	yes
ENSG00000166523	CLEC4E	2.67538	1.41974	0.000167376	0.037234	up	yes
ENSG00000085552	IGSF9	342.123	8.41837	0.000173676	0.03791	up	yes
ENSG00000107159	CA9	0.284972	-1.81111	0.00017487	0.03791	down	yes
ENSG00000125246	CLYBL	0.327048	-1.61242	0.000179909	0.0380335	down	yes
ENSG00000117152	RGS4	2.90908	1.54056	0.000184372	0.0386279	up	yes
ENSG00000244242	IFITM10	0.38433	-1.37958	0.000192025	0.0395249	down	yes
ENSG00000134545	KLRC1	4.81052	2.26619	0.000192771	0.0395249	up	yes
ENSG00000253802	SIRLNT	1078.85	10.0753	0.000212855	0.0428682	up	yes
ENSG00000229647	MYOSLID	2.2637	1.17868	0.000238015	0.0470993	up	yes
ENSG00000026751	SLAMF7	2.74072	1.45456	0.000242482	0.0471607	up	yes
ENSG00000288533	ENSG00000288533	0.00114723	-9.76763	0.000258243	0.0488309	down	yes
ENSG00000213213	CCDC183	0.416216	-1.26459	0.00026255	0.0492446	down	yes
ENSG00000113070	HBEGF	2.30075	1.20211	0.000270008	0.0496756	up	yes
